# Supplementary material for: Antibody-directed evolution reveals a mechanism for enhanced neutralization at the HIV-1 fusion peptide site
Source: Nat Commun. 2023 Nov 21;14:7593. doi: 10.1038/s41467-023-42098-5 (PMC10663459; doi:10.1038/s41467-023-42098-5)
Supplement: Supplementary file 4 — Dataset 1 [file 41467_2023_42098_MOESM4_ESM.xlsx]

## Sheet: Supplementary Data 1
	HIV-1 Isolates in 20-virus neutralization panel									Potency:	<0.001	.001-.01	.01-.100	.100-1.00	1.00-10.0	>10.0
			IC50 (μg/ml) values from 20-isolate Luc/TZM-bl Neutralization Assays
										Antibody	Top single-mutant variants identified by yeast-library screening (See Fig. 2C)												Rational combinations of top single mutant variants (See Fig. 2C)														Top multi-mutant variants identified by yeast library screening (See Fig. 4C)
				FP Sequence
	Virus ID	Clade	Group	512-512b-513-514-514b-515-516-517-517b-518-519	512-513-514-515-516-517-518-519	FP abbreviation	# of FP				N123-VRC34.01 (panel data)	Resistant / Sensitive	VRC34.01-HC-E2K (YD01)	Resistant / Sensitive	VRC34.01-HC-E2P (YD02)	Resistant / Sensitive	VRC34.01-HC-T59F (YD19)	Resistant / Sensitive	VRC34.01-HC-T59Y (YD20)	Resistant / Sensitive	VRC34.01-LC-L54R (YD42)	Resistant / Sensitive	N123-VRC34.01	Resistant / Sensitive	VRC34.01-BZ	Resistant / Sensitive	VRC34.01-BZ (duplicate)	Resistant / Sensitive	VRC34.01	Resistant / Sensitive	VRC34.01-Combo1 (HC_E2K_T59F)	Resistant / Sensitive	VRC34.01-Combo2 (HC_E2K_T59Y)	Resistant / Sensitive	DFPH-a.01-BZ	Resistant / Sensitive	N123-VRC34.01	Resistant / Sensitive	VRC34.01-BZ	Resistant / Sensitive	VRC34.01	Resistant / Sensitive	VRC34.01_mm1	Resistant / Sensitive	VRC34.01_mm2	Resistant / Sensitive	VRC34.01_mm3	Resistant / Sensitive	VRC34.01_mm4
	C1080.c3	AE	A	A_VG_IGA_MI	AVGIGAMI	FP_v5 (_Thai)	1				5.2	S	0.168	S	0.066	S	0.072	S	0.149	S	14.2	S	2.19	S	2.63	S	0.461	S	0.42	S	0.317	S	0.588	S	>50	R	0.843	S	0.461	S	0.42	S	0.433	S	0.311	S	0.346	S	0.426
	C2101.c1	AE	A	A_VG_IGA_MI	AVGIGAMI	FP_v5 (_Thai)	2				13.8	S	>50	R	0.099	S	0.119	S	0.177	S	5.54	S	2.95	S	2.48	S	1.88	S	0.408	S	0.812	S	1.51	S	>50	R	0.732	S	1.88	S	0.408	S	0.535	S	0.124	S	0.315	S	0.218
	C4118.09	AE	A	A_VG_IGA_MI	AVGIGAMI	FP_v5 (_Thai)	3				103	R	0.165	S	0.093	S	0.174	S	0.672	S	>50	R	>50	R	>50	R	>50	R	>100	R	0.3	S	0.963	S	>50	R	8.83	S	>50	R	>100	R	0.715	S	0.303	S	0.347	S	0.446
	CNE56	AE	A	A_VG_IGA_MI	AVGIGAMI	FP_v5 (_Thai)	4				>500	R	>50	R	>50	R	>50	R	>50	R	>50	R	>50	R	>50	R	>50	R	>100	R	>50	R	>50	R	9.36	S	>50	R	>50	R	>100	R	>50	R	>50	R	>50	R	18
	BB539.2B13	A	T	A_VG_IGA_VF	AVGIGAVF	FP_v1	1				1.82	S	0.109	S	0.169	S	0.274	S	0.344	S	0.663	S	0.462	S	0.867	S	1.11	S	1.24	S	0.126	S	0.323	S	37.5	S	0.571	S	1.11	S	1.24	S	0.235	S	0.107	S	0.142	S	0.211
	BG505.W6M.C2	A	T	A_VG_IGA_VF	AVGIGAVF	FP_v1	2				0.211	S	0.038	S	0.031	S	0.037	S	0.055	S	0.178	S	0.207	S	0.221	S	0.09	S	0.095	S	0.065	S	0.125	S	5.2	S	0.178	S	0.09	S	0.095	S	0.104	S	0.064	S	0.096	S	0.123
	BI369.9A	A	T	A_VG_IGA_VF	AVGIGAVF	FP_v1	3				0.108	S	0.056	S	0.02	S	0.024	S	0.015	S	0.081	S	0.14	S	0.184	S	0.049	S	0.081	S	0.045	S	0.062	S	2.49	S	0.132	S	0.049	S	0.081	S	0.075	S	0.028	S	0.042	S	0.055
	CAP210.E8	C	T	A_VG_IGA_VF	AVGIGAVF	FP_v1	4				0.218	S	0.177	S	0.174	S	0.206	S	0.209	S	0.195	S	0.312	S	0.468	S	0.393	S	0.373	S	0.079	S	0.217	S	13.7	S	0.33	S	0.393	S	0.373	S	0.227	S	0.092	S	0.146	S	0.197
	CNE31	C	T	A_VG_IGA_VF	AVGIGAVF	FP_v1	5				0.122	S	0.057	S	0.077	S	0.115	S	0.154	S	0.202	S	0.159	S	0.197	S	0.12	S	0.124	S	0.082	S	0.14	S	38.8	S	0.166	S	0.12	S	0.124	S	0.184	S	0.082	S	0.106	S	0.172
	6405.v4.c34	D	A	A_IG_LGA_MF	AIGLGAMF	FP_v3	1				>500	R	>50	R	8.74	S	>50	R	>50	R	>50	R	>50	R	>50	R	>50	R	>100	R	2.38	S	12.1	S	>50	R	>50	R	>50	R	>100	R	5	S	2.34	S	2.4	S	3.97
	A03349M1.vrc4a	D	A	A_IG_LGA_MF	AIGLGAMF	FP_v3	2				>500	R	49.8	S	>50	R	>50	R	>50	R	>50	R	>50	R	>50	R	>50	R	>100	R	16.6	S	43.6	S	>50	R	>50	R	>50	R	>100	R	29.7	S	14.6	S	28.4	S	29.6
	QH0515.01	B	A	A_VGTIGA_MF	AVGTIGAMF	FP_v4	1				>500	R	>50	R	>50	R	>50	R	>50	R	>50	R	>50	R	>50	R	>50	R	>100	R	18	S	>50	R	>50	R	>50	R	>50	R	>100	R	>50	R	>50	R	>50	R	>50
	CNE7	BC	A	A_VGTIGA_MF	AVGTIGAMF	FP_v4	2				>500	R	1.12	S	5.08	S	>50	R	>50	R	>50	R	>50	R	>50	R	>50	R	>100	R	0.1	S	0.579	S	>50	R	>50	R	>50	R	>100	R	0.131	S	0.037	S	0.091	S	0.086
	T266-60	AG	T	A_VG_LGA_VF	AVGLGAVF	FP_v2	1				0.301	S	0.06	S	0.067	S	0.06	S	0.05	S	0.223	S	0.225	S	0.327	S	0.074	S	0.066	S	0.063	S	0.14	S	9.77	S	0.215	S	0.074	S	0.066	S	0.104	S	0.054	S	0.051	S	0.101
	CNE30	C	T	A_VG_LGA_VF	AVGLGAVF	FP_v2	2				0.191	S	0.185	S	0.234	S	0.344	S	0.316	S	0.5	S	0.326	S	0.386	S	0.689	S	0.594	S	0.121	S	0.259	S	46.2	S	0.351	S	0.689	S	0.594	S	0.281	S	0.164	S	0.175	S	0.277
	DU156.12	C	A	A_VG_LGA_VL	AVGLGAVL	FP_v9	1				>500	R	13.6	S	>50	R	0.121	S	0.138	S	0.161	S	0.668	S	0.342	S	0.269	S	0.214	S	0.119	S	0.217	S	12.7	S	4.85	S	0.269	S	0.214	S	>50	R	0.832	S	>50	R	0.967
	3415.v1.c1	A	A	A_IG_MGA_VF	AIGMGAVF	FP_v7	1				0.126	S	0.072	S	0.081	S	0.075	S	0.098	S	0.157	S	0.152	S	0.228	S	0.159	S	0.145	S	0.074	S	0.121	S	41	S	0.156	S	0.159	S	0.145	S	0.088	S	0.054	S	0.073	S	0.102
	269-12	AG	A	A_IG_MGA_VF	AIGMGAVF	FP_v7	2				72	R	>50	R	>50	R	0.254	S	0.269	S	>50	R	>50	R	5.04	S	>50	R	7.21	S	12.8	S	>50	R	30.2	S	2.01	S	>50	R	7.21	S	>50	R	1.87	S	4.74	S	1.09
	CAP45.G3	C	A	A_VG_IGA_VL	AVGIGAVL	FP_v8	1				0.064	S	0.191	S	0.07	S	0.073	S	0.071	S	0.086	S	0.112	S	0.169	S	0.129	S	0.138	S	0.078	S	0.13	S	35	S	0.142	S	0.129	S	0.138	S	0.112	S	0.048	S	0.055	S	0.086
	0077_V1.C16	C	A	A_VG_IGA_MF	AVGIGAMF	FP_v6	1				1.12	S	46.2	S	29.3	S	0.189	S	0.333	S	2.24	S	1.67	S	1.99	S	2.21	S	1.78	S	1.38	S	2.36	S	6	S	0.735	S	2.21	S	1.78	S	0.739	S	0.24	S	0.897	S	0.214
										20-virus IC50 Geomean:	0.918637	12	0.370986	15	0.215248	15	0.112225	15	0.143272	15	0.427817	13	0.396454	13	0.566856	14	0.294326	13	0.327449	14	0.339408	19	0.49201	17	15.727	13	0.515303	15	0.294326	13	0.327449	14	0.350764	16	0.196054	18	0.276193	17	0.393539
												8		5		5		5		5		7		7		6		7		6		1		3		6		5		7		6		4		2		3
	Unique FP sequence	FP abbreviation	Frequency in 208 isolate panel								20-virus IC50 Sensitivity:	0.6		0.75		0.75		0.75		0.75		0.65		0.65		0.7		0.65		0.7		0.95		0.85		0.65		0.75		0.65		0.7		0.8		0.9		0.85
	AVGIGAVF	FP_v1	0.278846	Screened in Yeast Display
	AVGLGAVF	FP_v2	0.115385
	AIGLGAMF	FP_v3	0.0336538	Screened in Yeast Display
	AVGTIGAMF	FP_v4	0.0432692	Screened in Yeast Display
	AVGIGAMI	FP_v5 (_Thai)	0.0865385	Screened in Yeast Display
	AVGIGAMF	FP_v6	0.0336538
	AIGMGAVF	FP_v7	0.00961538
	AVGIGAVL	FP_v8	0.0240385
	AVGLGAVL	FP_v9	0.0192308
[truncated: 75 more columns]
