# Supplementary material for: Antibody-directed evolution reveals a mechanism for enhanced neutralization at the HIV-1 fusion peptide site
Source: Nat Commun. 2023 Nov 21;14:7593. doi: 10.1038/s41467-023-42098-5 (PMC10663459; doi:10.1038/s41467-023-42098-5)
Supplement: Supplementary file 5 — Dataset 2 [file 41467_2023_42098_MOESM5_ESM.xlsx]

## Sheet: Supplementary Data 2
	High Throughput Antibody Screen							High Throughput Antibody Screen
	Assay - Luc/TZM-bl							Assay - Luc/TZM-bl
	values represent IC50 in ug/ml			IC50				values represent IC80 in ug/ml			IC80		<0.001	.001-.01	.01-.100
													.100-1.00	1.00-10.0	>10.0
	Virus ID	Clade	N123-VRC34.01	VRC34.01-Comb1				Virus ID	Clade	N123-VRC34.01	VRC34.01-Comb1
	0260.v5.c36	A	>500	>100				0260.v5.c36	A	>500	>100
	0330.v4.c3	A	0.052	0.026				0330.v4.c3	A	0.204	0.082
	0439.v5.c1	A	0.441	0.104				0439.v5.c1	A	5.36	0.578
	3365.v2.c20	A	0.056	0.042				3365.v2.c20	A	0.194	0.114
	3415.v1.c1	A	0.126	0.014				3415.v1.c1	A	0.649	0.043
	3718.v3.c11	A	2.37	0.379				3718.v3.c11	A	32.9	0.869
	398-F1_F6_20	A	0.16	0.086				398-F1_F6_20	A	1.22	0.297
	BB201.B42	A	0.064	0.02				BB201.B42	A	0.298	0.062
	BB539.2B13	A	1.82	0.098				BB539.2B13	A	>500	0.298
	BG505.W6M.C2	A	0.211	0.029				BG505.W6M.C2	A	1.45	0.08
	BI369.9A	A	0.108	0.02				BI369.9A	A	1.54	0.083
	BS208.B1	A	>500	>100				BS208.B1	A	>500	>100
	KER2008.12	A	0.038	0.028				KER2008.12	A	0.147	0.152
	KER2018.11	A	0.221	0.08				KER2018.11	A	0.842	0.219
	KNH1209.18	A	0.371	0.124				KNH1209.18	A	2.64	0.623
	MB201.A1	A	0.066	0.021				MB201.A1	A	0.208	0.072
	MB539.2B7	A	0.306	0.209				MB539.2B7	A	1.24	0.756
	MI369.A5	A	0.256	0.032				MI369.A5	A	2.52	0.132
	MS208.A1	A	>500	5.92				MS208.A1	A	>500	31
	Q23.17	A	0.178	0.081				Q23.17	A	0.859	0.365
	Q259.17	A	3.31	0.073				Q259.17	A	266	0.29
	Q769.d22	A	>500	>100				Q769.d22	A	>500	>100
	Q769.h5	A	>500	>100				Q769.h5	A	>500	>100
	Q842.d12	A	0.113	0.06				Q842.d12	A	0.446	0.187
	QH209.14M.A2	A	0.198	0.121				QH209.14M.A2	A	0.871	0.435
	RW020.2	A	1.29	0.098				RW020.2	A	>500	0.655
	UG037.8	A	>500	>100				UG037.8	A	>500	>100
	246-F3.C10.2	AC	0.806	0.242				246-F3.C10.2	AC	>500	0.981
	3301.V1.C24	AC	0.119	0.028				3301.V1.C24	AC	0.586	0.074
	3589.V1.C4	AC	0.113	0.03				3589.V1.C4	AC	0.358	0.091
	6540.v4.c1	AC	0.305	0.074				6540.v4.c1	AC	0.824	0.224
	6545.V4.C1	AC	0.156	0.058				6545.V4.C1	AC	0.476	0.174
	0815.V3.C3	ACD	0.036	0.027				0815.V3.C3	ACD	0.095	0.079
	6095.V1.C10	ACD	>500	75.1				6095.V1.C10	ACD	>500	>100
	3468.V1.C12	AD	0.218	0.11				3468.V1.C12	AD	5.66	0.581
	Q168.a2	AD	0.162	0.073				Q168.a2	AD	0.558	0.209
	Q461.e2	AD	>500	>100				Q461.e2	AD	>500	>100
	620345.c1	AE	351	0.965				620345.c1	AE	>500	>100
	BJOX009000.02.4	AE	>500	0.747				BJOX009000.02.4	AE	>500	>100
	BJOX010000.06.2	AE	>500	0.384				BJOX010000.06.2	AE	>500	>100
	BJOX025000.01.1	AE	222	0.414				BJOX025000.01.1	AE	>500	2.82
	BJOX028000.10.3	AE	134	0.09				BJOX028000.10.3	AE	>500	0.909
	C1080.c3	AE	5.2	0.119				C1080.c3	AE	103	0.797
	C2101.c1	AE	13.8	1.44				C2101.c1	AE	>500	>100
	C3347.c11	AE	>500	>100				C3347.c11	AE	>500	>100
	C4118.09	AE	103	0.121				C4118.09	AE	>500	0.517
	CM244.ec1	AE	>500	>100				CM244.ec1	AE	>500	>100
	CNE3	AE	15.7	0.325				CNE3	AE	>500	1.93
	CNE5	AE	55.4	0.298				CNE5	AE	>500	1.4
	CNE55	AE	>500	>100				CNE55	AE	>500	>100
	CNE56	AE	>500	>100				CNE56	AE	>500	>100
	CNE59	AE	>500	>100				CNE59	AE	>500	>100
	CNE8	AE	93.5	3.19				CNE8	AE	>500	>100
	M02138	AE	>500	>100				M02138	AE	>500	>100
	R1166.c1	AE	>500	>100				R1166.c1	AE	>500	>100
	R2184.c4	AE	>500	>100				R2184.c4	AE	>500	>100
	R3265.c6	AE	>500	1.24				R3265.c6	AE	>500	>100
	TH023.6	AE	>500	>100				TH023.6	AE	>500	>100
	TH966.8	AE	>500	46.2				TH966.8	AE	>500	>100
	TH976.17	AE	>500	0.478				TH976.17	AE	>500	>100
	235-47	AG	>500	>100				235-47	AG	>500	>100
	242-14	AG	0.118	0.091				242-14	AG	0.56	0.319
	263-8	AG	>500	>100				263-8	AG	>500	>100
	269-12	AG	72	>100				269-12	AG	>500	>100
	271-11	AG	>500	>100				271-11	AG	>500	>100
	928-28	AG	>500	>100				928-28	AG	>500	>100
	DJ263.8	AG	0.101	0.119				DJ263.8	AG	0.309	0.314
	T250-4	AG	0.125	0.033				T250-4	AG	0.837	0.112
	T251-18	AG	>500	>100				T251-18	AG	>500	>100
	T253-11	AG	0.395	0.257				T253-11	AG	3.27	0.849
	T255-34	AG	0.051	0.022				T255-34	AG	0.175	0.059
	T257-31	AG	313	>100				T257-31	AG	>500	>100
	T266-60	AG	0.301	0.09				T266-60	AG	29	0.342
	T278-50	AG	0.023	0.169				T278-50	AG	0.104	1.05
	T280-5	AG	0.098	0.108				T280-5	AG	0.379	0.372
	T33-7	AG	>500	>100				T33-7	AG	>500	>100
	3988.25	B	0.056	0.026				3988.25	B	0.235	0.105
	5768.04	B	>500	>100				5768.04	B	>500	>100
	6101.10	B	0.316	0.115				6101.10	B	2.39	0.38
	6535.3	B	>500	>100				6535.3	B	>500	>100
	7165.18	B	>500	>100				7165.18	B	>500	>100
	45_01dG5	B	0.599	0.028				45_01dG5	B	27.5	0.132
	89.6.DG	B	0.044	0.023				89.6.DG	B	0.133	0.059
	AC10.29	B	>500	1				AC10.29	B	>500	>100
	ADA.DG	B	>500	>100				ADA.DG	B	>500	>100
	Bal.01	B	1.41	0.084				Bal.01	B	55	0.341
	BaL.26	B	353	1.32				BaL.26	B	>500	>100
	BG1168.01	B	4.83	0.361				BG1168.01	B	>500	2.32
	BL01.DG	B	0.096	0.022				BL01.DG	B	0.841	0.062
	BR07.DG	B	>500	0.053				BR07.DG	B	>500	0.462
	BX08.16	B	1.57	0.424				BX08.16	B	9.55	2.15
	CAAN.A2	B	5.5	0.169				CAAN.A2	B	>500	0.598
	CNE10	B	>500	>100				CNE10	B	>500	>100
	CNE12	B	>500	>100				CNE12	B	>500	>100
	CNE14	B	>500	>100				CNE14	B	>500	>100
	CNE4	B	0.344	0.056				CNE4	B	1.93	0.212
	CNE57	B	0.038	0.013				CNE57	B	0.115	0.044
	HO86.8	B	0.574	0.065				HO86.8	B	6	0.277
	HT593.1	B	>500	>100				HT593.1	B	>500	>100
	HXB2.DG	B	0.15	0.023				HXB2.DG	B	2.77	0.076
	JRCSF.JB	B	>500	0.633				JRCSF.JB	B	>500	13.6
	JRFL.JB	B	0.182	0.019				JRFL.JB	B	0.806	0.074
	MN.3	B	>500	>100				MN.3	B	>500	>100
	PVO.04	B	>500	>100				PVO.04	B	>500	>100
	QH0515.01	B	>500	>100				QH0515.01	B	>500	>100
	QH0692.42	B	>500	>100				QH0692.42	B	>500	>100
	REJO.67	B	325	>100				REJO.67	B	>500	>100
	RHPA.7	B	1.45	0.185				RHPA.7	B	166	0.729
	SC422.8	B	>500	>100				SC422.8	B	>500	>100
	SF162.LS	B	0.183	0.053				SF162.LS	B	1.11	0.135
	SS1196.01	B	>500	>100				SS1196.01	B	>500	>100
	THRO.18	B	>500	>100				THRO.18	B	>500	>100
	TRJO.58	B	7.46	1.32				TRJO.58	B	52.2	4.31
	TRO.11	B	>500	>100				TRO.11	B	>500	>100
	WITO.33	B	0.26	0.067				WITO.33	B	0.948	0.21
	X2278.C2.B6	B	11.9	0.785				X2278.C2.B6	B	>500	>100
	YU2.DG	B	392	44.4				YU2.DG	B	>500	>100
	BJOX002000.03.2	BC	0.251	0.049				BJOX002000.03.2	BC	1.19	0.173
	CH038.12	BC	>500	>100				CH038.12	BC	>500	>100
	CH070.1	BC	289	96.1				CH070.1	BC	>500	>100
	CH117.4	BC	0.151	0.011				CH117.4	BC	5.8	0.029
	CH119.10	BC	0.108	0.024				CH119.10	BC	0.623	0.093
	CH181.12	BC	134	>100				CH181.12	BC	446	>100
	CNE15	BC	>500	0.075				CNE15	BC	>500	0.251
	CNE19	BC	0.049	0.007				CNE19	BC	>500	0.017
	CNE20	BC	372	2.47				CNE20	BC	>500	7.72
	CNE21	BC	0.055	0.032				CNE21	BC	0.14	0.088
	CNE40	BC	0.194	0.08				CNE40	BC	0.725	0.407
	CNE7	BC	>500	0.105				CNE7	BC	>500	1.39
	286.36	C	>500	0.165				286.36	C	>500	2.17
	288.38	C	>500	>100				288.38	C	>500	>100
	0013095-2.11	C	485	0.128				0013095-2.11	C	>500	0.372
	001428-2.42	C	0.07	0.035				001428-2.42	C	0.281	0.109
	0077_V1.C16	C	1.12	0.497				0077_V1.C16	C	67.3	>100
	00836-2.5	C	>500	>100				00836-2.5	C	>500	>100
	0921.V2.C14	C	>500	0.131				0921.V2.C14	C	>500	0.737
	16055-2.3	C	>500	0.148				16055-2.3	C	>500	1.48
	16845-2.22	C	>500	>100				16845-2.22	C	>500	>100
	16936-2.21	C	0.085	0.03				16936-2.21	C	0.246	0.102
	25710-2.43	C	26.9	0.104				25710-2.43	C	>500	5.97
	25711-2.4	C	50.7	0.145				25711-2.4	C	>500	2.4
	25925-2.22	C	0.145	0.036				25925-2.22	C	0.491	0.081
	26191-2.48	C	>500	>100				26191-2.48	C	>500	>100
	3168.V4.C10	C	2.06	0.533				3168.V4.C10	C	17.4	1.05
	3637.V5.C3	C	>500	>100				3637.V5.C3	C	>500	>100
	3873.V1.C24	C	1.11	0.127				3873.V1.C24	C	46.9	1.55
	426c	C	0.102	0.037				426c	C	0.347	0.097
	6322.V4.C1	C	>500	>100				6322.V4.C1	C	>500	>100
	6471.V1.C16	C	>500	>100				6471.V1.C16	C	>500	>100
	6631.V3.C10	C	>500	>100				6631.V3.C10	C	>500	>100
	6644.V2.C33	C	0.044	0.022				6644.V2.C33	C	0.125	0.062
	6785.V5.C14	C	>500	>100				6785.V5.C14	C	>500	>100
	6838.V1.C35	C	0.052	0.037				6838.V1.C35	C	0.204	0.309
	96ZM651.02	C	0.033	0.02				96ZM651.02	C	0.127	0.065
	BR025.9	C	0.805	0.049				BR025.9	C	10.7	0.229
	CAP210.E8	C	0.218	0.033				CAP210.E8	C	0.925	0.119
	CAP244.D3	C	>500	42.1				CAP244.D3	C	>500	>100
	CAP256.206.C9	C	>500	>100				CAP256.206.C9	C	>500	>100
	CAP45.G3	C	0.064	0.041				CAP45.G3	C	0.194	0.11
	Ce1176.A3	C	0.216	0.038				Ce1176.A3	C	1.35	0.098
	CE703010217.B6	C	>500	0.352				CE703010217.B6	C	>500	>100
	CNE30	C	0.191	0.061				CNE30	C	0.708	0.187
	CNE31	C	0.122	0.025				CNE31	C	0.313	0.088
	CNE53	C	0.116	0.017				CNE53	C	0.555	0.055
	CNE58	C	0.082	0.068				CNE58	C	0.384	0.188
	DU123.06	C	27.3	0.044				DU123.06	C	>500	7.18
	DU151.02	C	6.68	0.104				DU151.02	C	>500	0.473
	DU156.12	C	>500	0.045				DU156.12	C	>500	>100
	DU172.17	C	0.112	0.045				DU172.17	C	0.354	0.164
	DU422.01	C	4.23	0.083				DU422.01	C	>500	0.321
	MW965.26	C	>500	0.075				MW965.26	C	>500	0.377
	SO18.18	C	0.262	0.021				SO18.18	C	>500	0.089
	TV1.29	C	0.072	0.052				TV1.29	C	0.395	0.15
	TZA125.17	C	>500	>100				TZA125.17	C	>500	>100
	TZBD.02	C	2.05	0.441				TZBD.02	C	>500	3.62
	ZA012.29	C	1.38	0.244				ZA012.29	C	273	0.99
	ZM106.9	C	17.8	0.079				ZM106.9	C	>500	0.224
	ZM109.4	C	1.71	1.34				ZM109.4	C	7.86	4.31
	ZM135.10a	C	298	89.5				ZM135.10a	C	>500	>100
	ZM176.66	C	0.88	0.159				ZM176.66	C	42.5	0.968
	ZM197.7	C	>500	>100				ZM197.7	C	>500	>100
	ZM214.15	C	1.15	0.074				ZM214.15	C	17.4	0.281
	ZM215.8	C	4.27	0.517				ZM215.8	C	16.1	2.02
	ZM233.6	C	0.058	0.015				ZM233.6	C	0.151	0.038
	ZM249.1	C	0.067	0.026				ZM249.1	C	0.211	0.056
	ZM53.12	C	>500	0.03				ZM53.12	C	>500	0.188
	ZM55.28a	C	0.232	0.068				ZM55.28a	C	>500	0.366
	3326.V4.C3	CD	31.2	8.96				3326.V4.C3	CD	106	20.8
	3337.V2.C6	CD	>500	0.712				3337.V2.C6	CD	>500	1.19
	3817.v2.c59	CD	>500	>100				3817.v2.c59	CD	>500	>100
	191821.E6.1	D	16.6	1.48				191821.E6.1	D	144	3.84
	231965.c1	D	>500	>100				231965.c1	D	>500	>100
	247-23	D	>500	>100				247-23	D	>500	>100
	3016.v5.c45	D	>500	>100				3016.v5.c45	D	>500	>100
	57128.vrc15	D	>500	>100				57128.vrc15	D	>500	>100
	6405.v4.c34	D	>500	4.22				6405.v4.c34	D	>500	>100
	A03349M1.vrc4a	D	>500	9.73				A03349M1.vrc4a	D	>500	32.9
	A07412M1.vrc12	D	>500	>100				A07412M1.vrc12	D	>500	>100
	NKU3006.ec1	D	>500	>100				NKU3006.ec1	D	>500	>100
	UG021.16	D	>500	1.19				UG021.16	D	>500	1.71
	UG024.2	D	>500	0.439				UG024.2	D	>500	39.6
	P0402.c2.11	G	>500	2.36				P0402.c2.11	G	>500	>100
	P1981.C5.3	G	1.36	0.096				P1981.C5.3	G	>500	0.285
	X1193.c1	G	2.61	39.4				X1193.c1	G	>500	>100
	X1254.c3	G	>500	7.67				X1254.c3	G	>500	>100
	X1632.S2.B10	G	2.88	0.107				X1632.S2.B10	G	>500	0.415
	X2088.c9	G	>500	>100				X2088.c9	G	>500	>100
	X2131.C1.B5	G	>500	>100				X2131.C1.B5	G	>500	>100
	SIVmac251.30.SG3	NA	>500	>100				SIVmac251.30.SG3	NA	>500	>100
	SVA.MLV	NA	>500	>100				SVA.MLV	NA	>500	>100
			N123-VRC34.01	VRC34.01-Comb1						N123-VRC34.01	VRC34.01-Comb1
		# Viruses	208	208					# Viruses	208	208
		Total VS Neutralized							Total VS Neutralized
		IC50 <500ug/ml	122						IC80 <500ug/ml	86
		IC50 <100ug/ml	109	145					IC80 <100ug/ml	79	122
		IC50 <50ug/ml	105	142					IC80 <50ug/ml	76	122
		IC50 <10ug/ml	97	138					IC80 <10ug/ml	67	117
		IC50 <1.0ug/ml	73	122					IC80 <1.0ug/ml	48	95
		IC50 <0.1ug/ml	25	76					IC80 <0.1ug/ml	1	29
		IC50 <0.01ug/ml	0	1					IC80 <0.01ug/ml	0	0
		% VS Neutralized							% VS Neutralized
		IC50 <500ug/ml	58.6538						IC80 <500ug/ml	41.3462
		IC50 <100ug/ml	52.4038	69.7115					IC80 <100ug/ml	37.9808	58.6538
		IC50 <50ug/ml	50.4808	68.2692					IC80 <50ug/ml	36.5385	58.6538
		IC50 <10ug/ml	46.6346	66.3462					IC80 <10ug/ml	32.2115	56.25
		IC50 <1.0ug/ml	35.0962	58.6538					IC80 <1.0ug/ml	23.0769	45.6731
		IC50 <0.1ug/ml	12.0192	36.5385					IC80 <0.1ug/ml	0.480769	13.9423
		IC50 <0.01ug/ml	0	0.480769					IC80 <0.01ug/ml	0	0
		Median IC50	0.303	0.091					Median IC80	0.8415	0.2975
		Geometric Mean	0.898075	0.155717					Geometric Mean	1.6879	0.367335
		Note:	Median and Geometric Mean titers are calculated only for viruses neutralized						Note:	Median and Geometric Mean titers are calculated only for viruses neutralized
